# Supplementary material for: Taxonomic recognition of some species-level lineages circumscribed in nominal Rhizoplaca subdiscrepans s. lat. (Lecanoraceae, Ascomycota)
Source: PeerJ. 2020 Aug 3;8:e9555. doi: 10.7717/peerj.9555 (PMC7409781; doi:10.7717/peerj.9555)
Supplement: Supplemental Information 1 [file peerj-08-9555-s001.txt]

New sequence data used in study recently submitted in NCBI, not published.

MN931719	GAACCTGCGGAAGGATCATTAACGAGAGGGGTTTTCGGACCCC-GGGGCTTCGGCCCCTAACTCTTCACCCTCTGTCTACGTA-CTATGTTGCTTTGGCGGGCCTTGGGGTTCGCTCCTGGCCGGCCGGTGGCCTAGCGGCCCCGGCTCGCTCGTGCCCGCCAGAGGCCCATGAAACCCAACTTTTGACGTCCGAGCAAAAATAC-AATCGTAAAAACTTTCAACAACGGATCTCTTGGTTCTGGCATCGATGAAGAACGCAGCGAAATGCGATAAGTAATGTGAATTGCAGAATTCAGTGAATCATCGAATCTTTGAACGCACATTGCGCCCCTCGGTATTCCGGGGGGCATGCCTGTTCGAGCGTCATTACACCCCTCAAGCTCCGCTTGGTATTGGGTCTTCGC-CTTCGGGGTGGGCCCGAAAGTTAGTGGCGGCCCGGCGTGACTTCGAGCGTAGTAATCTTTCTCCCGCTTTGGAACCTCGCGCTGTGACCGGCCAAAATTTTTCAATAATTGACCTC
MN931720	GAACCTGCGGAAGGATCATTAACGAGAGGGGTTTTCGGACTCCGGGGGCTTCGGCCCCCAACTCTTCACCCGCTGTTTACGTACCTTTGTTGCTTTGGCGGGCCTTGGGGCTTCCCCCATACCGGCTACGGGCTCCGTTGCTCGGGCTGGTCCGTGCCCGTCAGAGGTCCATCATACCCTGTTTGTGACGTCCGGGTAAAAACACAAATAGTAAAAACTTTCAACAACGGATCTCTTGGTTCTTGCATCGATGAAGAACGCAGCGAAATGCGATAAGTAATGTGAATTGCAGAATTCAGTGAATCATCGAATCTTTGAACGCACATTGCGCCCCTCGGTACTCCGGGGGGCATACCTGTTCGAGCGTCATTGCACCCCTCAAGCTCAGCTTGGTATTGGATCTTCGC-CCCCGTGGCGGGCCCGAAATTCAGTGGCGGTCCGGTGTGACTTTGAGCGTAGTAAACTTTCTCCCGCTTTGGAAGCTCACGCTGCGGCCGGCCAAAACCTTTCAATGATTGACCTC
MN931721	GAACCTGCGGAAGGATCATTAACGAGAGGGGTTTTCGGACTCCGGGGGCTTCGGCCCCCAACTCTTCACCCGTTGTTTACGTACCTTTGTTGCTTTGGCGGGCCTTGGGGCTTCCCCCATACCGGCTACGGGCTCCGTTGCTCGGGCTGGTCCGTGCCCGTCAGAGGTCCATCATACCCTGTTTGTGACGTCCGGGTAAAAACACAAATAGTAAAAACTTTCAACAACGGATCTCTTGGTTCTGGCATCGATGAAGAACGCAGCGAAATGCGATAAGTAATGTGAATTGCAGAATTCAGTGAATCATCGAATCTTTGAACGCACATTGCGCCCCTCGGTATTCCGGGGGGCATACCTGTTCGAGCGTCATTGCACCCCTCAAGCTCAGCTTGGTATTGGATCTTCGC-CCCCGTGGCGGGCCCGAAATTCAGTGGCGGTCCGGTGTGACTTTGAGCGTAGTAAACTTTCTCCCGCTTTGGAAGCTCACGCTGCGGCCGGCCAAAACCTTTCAATGATTGACCTC
MN931722	GAACCTGCGGAAGGATCATTAACGAGAGGGGTTTTCGGACTCCGGGGGCTTCGGCCCCCAACTCTTCACCCGTTGTTTACATACCTTTGTTGCTTTGGCGGGCCTTGGGGCTTCCCCCATACCGGCTACGGGCTCCGTTGCTCGGGCTGGTCCGTGCCCGTCAGAGGTCCATCATACCCTGTTTG?GACGTCCGGGTAAAAACACAAATAGTAAAAACTTTCAACAACGGATTTCTTGGTTCTGGCATCGAAGAAGAACGCAGCGAAATGCGATAAGTAATGTGAATTGCAGAATTCAGTGAATCATCGAATCTTTGAACGCACATTGCGCCCCTCGGTATTCCGGGGGGCATACCTGTTCGAGCGTCATTGCACCCCTCAAGCTCAGCTTGGTATTGGATCTTCGC-CCCCGTGGCGGGCCCGAAATTCAGTGGCGGTCCGGTGTGACTTTGAGCGTAGTAAACTTTCTCCCGCTTTGGAAGCTCACGCTGCGGCCGGCCAAAACC-TTCAATGATTGACCTC
MN931723	GAACCTGCGGAAGGATCATTACTGAGAGGGGT-----------------TTCGGGCCCCAACTCTTCACCCAATGTCTACGTTACTTTGTTGCTTTGGCGGGCCTTGGGGTTACCCCCATCCCGGTTACGGGCTTCGTTGCCCGGGCCGGTCCGTGCCCGTCAGAGGCCCATCACACTCTGTTTGTGACGTCCGAGTAAAAACGCAATTAGTAAAAACTTTCAACAACGGATCTCTTGGTTCTGGCATCGATGAAGAACGCAGCGAAATGCGATAAGTAATGTGAATTGCAGAATTCAGTGAATCATCGAATCTTTGAACGCACATTGCGCCCCTCGGTATTCCGGGGGGCATGCCTGTTCGAGCGTCATTGCACCCCTCAAGCTCAGCTTGGTATTGGGTCTTCGC-CCCCGCGGCGGGCCCGAAATTCAGTGACGGTCCGGTGTGACTTCGAGCGTAGTAAATTCTCTCCCGCTTTGGAAGCTCACACTGCGGCCGGCCAGATTTTCCAAACGATTGACCTC
MN931724	GAACCTGCGGAAGGATCATTACTGAGAGGGGTTTTCGGACTCCGGGGGTTTCGGCCCCCAACTCTTCACCCAATGTCTACGTTACTTTGTTGCTTTGGCGGGCCTTGGGGCAACCCCCATACCGGCTACGGGCTTCGTTGCCCGGGCCTGTCCGTGCCCGTCAAAGGCCCTTCGCACTCTGTTTGTGACGTCCGAGTAAAAACACAATTAGTAAAAACTTTCAACAACGGATCTCTTGGTTCTGGCATCGATGAAGAACGCAGCGAAATGCGATAAGTAATGTGAATTGCAGAATTCAGTGAATCATCGAATCTTTGAACGCACATTGCGCCCCTCGGTATTCCGGGGGGCATGCCTGTTCGAGCGTCATTGCACCCCTCAAGCTCGGCTTGGTATTGGGTCTTCGC-CCCCGCGGCGGGCCCGAAATTCAGTGACGGTCCGGTGTGACTTCGAGCGTAGTAAATTCTCTCCCGCTTTGGAAGCTCACAGTGCGGCCGGCCAAATTTTTCACACGATTGACCTC
MN931725	GA-CCTGCGGA-GGATCATTACTGA-AGGGGTTTTCGGACTCCGGGGGTTTCGCCCCCCAACTCTTCACCCAATGTCTACGTTACTTTGTTGCTTTGGCGGGCCTTGGGGCTACCCCCATACCGG?TACGGGCTTCGTTGCCCGGGCCTGTCCGTGCCCGTCAAAGGCCCTTCACATTTTGTTTGTGACGTCCGAGTAAAAACACAATTAGTAAAAACTTTCAACAACGGATCTCTTGGTTCTGGCATCGATGAAGAACGCAGCGAAATGCGATAAGTAATGTGAATTGCAGAATTCAGTGAATCATCGAATCTTTGAACGCACATTGCGCCCCTCGGTATTCCGGGGGGCATGCCTGTTCGAGCGTCATTGCACCCCTCAAGCTCGGCTTGGTATTGGGTCTTCGC-CCCCGCGGCGGGCCCGAAATTCAGTGACGGTCCGGTGTGACTTCGAGCGTAGTAAATTCTCTCCCGCTTTGGAAGCTCACAGTGCGGCCGGCCA??????????????????????
MN931726	GAACCTGCGGAAGGATCATTACTGAGAGGGGTTTTCGGACTCCGGGGGTTTCGGCCCCCAACTCTTCACCCAATGTCTACGTTACTTTGTTGCTTTGGCGGGCCTTGGGGCTACCCCCATACCGGCTACGGGCTTCGTTGCCCGGGCCTGTCCGTGCCCGTCAAAGGCCCTTCACACTCTGTTTGTGACGTCCGAGTAAAAACACAATTAGTAAAAACTTTCAACAACGGATCTCTTGGTTCTGGCATCGATGAAGAACGCAGCGAAATGCGATAAGTAATGTGAATTGCAGAATTCAGTGAATCATCGAATCTTTGAACGCACATTGCGCCCCTCGGTATTCCGGGGGGCATGCCTGTTCGAGCGTCATTGCACCCCTCAAGCTCGGCTTGGTATTGGGTCTCCGC-CCCCGCGGCGGGCCCGAAATTCAGTGACGGTCCGGTGTGACTTCGAGCGTAGTAAATTCTCTCCCGCTTTGGAAGCTCACAGTGCGGCCGGCCAAATTTTTCACACGATTGACCTC
MN931727	GAACCTGCGGAAGGATCATTACTGAGAGGGGTTTTCGGACTCCGGGGGTTTCGGCCCCCAACTCTTCACCCAATGTCTACGTTACTTTGTTGCTTTGGCGGGCCTTGGGGCTACCCCCATACCGGCTACGGGCTTCGTTGCCCGGGCCTGTCCGTGCCCGTCAAAGGCCCTTCACACTCTGTTTGTGACGTCCGAGTAAAAACACAATTAGTAAAAACTTTCAACAACGGATCTCTTGGTTCTGGCATCGATGAAGAACGCAGCGAAATGCGATAAGTAATGTGAATTGCAGAATTCAGTGAATCATCGAATCTTTGAACGCACATTGCGCCCCTCGGTATTCCGGGGGGCATGCCTGTTCGAGCGTCATTGCACCCCTCAAGCTCGGCTTGGTATTGGGTCTTCGC-CCCCGCGGCGGGCCCGAAATTCAGTGACGGTCCGGTGTGACTTCGAGCGTAGTAAATTCTCTCCCGCTTTGGAAGCTCACAGTGCGGCCGGCCAAATTTTTCACACGATTGACCTC
MN931728	GAACCTGCGGAAGGATCATTACTGAGAGGGGTTTTCGGACTCCGGGGGTTTCGGCCCCCAACTCTTCACCCAATGTCTACCTTACTTTGTTGCTTTGGCGGGCCTTGGGGCTACCCCCATACCGGCTACGGGCTTCGTTGCCCGGGCCTGTCCGTGCCCGTCAAAGGCCCTTCACACTCTGTTTGTGACGTCCGAGTAAAAACACAATTAGTAAAAACTTTCAACAACGGATCTCTTGGTTCTGGCATCGATGAAGAACGCAGCGAAATGCGATAAGTAATGTGAATTGCAGAATTCAGTGAATCATCGAATCTTTGAACGCACATTGCGCCCCTCGGTATTCCGGGGGGCATGCCTGTTCGAGCGTCATTGCACCCCTCAAGCTCGGCTTGGTATTGGGTCTTCGC-CCCCGCGGCGGGCCCGAAATTCAGTGACGGTCCGGTGTGACTTCGAGCGTAGTAAATTCTCTCCCGCTTTGGAAGCTCACAGTGCGGCCGGCCAAATTTTTCACACGATTGACCTC
MN931729	GAACCTGCGGAAGGATCATTACTGAGAGGGGTTTTCGGACTCCGGGGGTTTCGGCCCCCAACTCTTCACCCAATGTCTACGTTACTTTGTTGCTTTGGCGGGCCTTGGGGCTACCCCCATACCGGCTACGGGCTTCGTTGCCCGGGCCTGTCCGTGCCCGTCAAAGGCCCTTCACCCTCTGTTTGTGACGTCCGAGTAAAAACACAATTAGTAAAAACTTTCAACAACGGATCTCTTGGTTCTGGCATCGATGAAGAACGCAGCGAAATGCGATAAGTAATGTGAATTGCAGAATTCAGTGAATCATCGAATCTTTGAACGCACATTGCGCCCCTCGGTATTCCGGGGGGCATGCCTGTTCGAGCGTCATTGCACCCCTCAAGCTCGGCTTGGTATTGGGTCTTCGC-CCCCGCGGCGGGCCCGAAATTCAGTGACGGTCCGGTGTGACTTCGAGCGTAGTAAATTCTCTCCCGCTTTGGAAGCTCACAGTGCGGCCGGCCAAATTTTTCACACGATTGACCTC
MN931730	GAACCTGCGGAAGGATCATTACTGAGAGGGGT-----------------TTCGGGCCCCAACTCTTCACCCAATGTCTACGTTACTTTGTTGCTTTGGCGGGCCTTGGGGTTACCCCCATCCCGGTTACGGGCTTCGTTGCCCGGGCCGGTCCGTGCCCGTCAGAGGCCCATCACACTCTGCTTGTGACGTCCGAGTAAAAACGCAATTAGTAAAAACTTTCAACAACGGATCTCTTGGTTCTGGCATCGATGAAGAACGCAGCGAAATGCGATAAGTAATGTGAATTGCAGAATTCAGTGAATCATCGAATCTTTGAACGCACATTGCGCCCCTCGGTATTCCGGGGGGCATGCCTGTTCGAGCGTCATTGCACCCCTCAAGCTCAGCTTGGTATTGGGTCTTCGC-CCCCGCGGCGGGCCCGAAATTCAGTGACGGTCCGGTGTGACTTCGAGCGTAGTAAATTCTCTCCCGCTTTGGAAGCTCACACTGCGGCCGGCCAGATTTTCCAAACGATTGACCTC
MN931731	GAACCTGCGGAAGGATCATTACTGAGAGGGGTTTTCGGACTCCGGGGGTTTCGGCCCCCAACTCTTCACCCAATGTCTACGTTACTTTGTTGCTTTGGCGGGCCTTGGGGCTACCCCCATACCGGCTACGGGCTTCGTTGCCCGGGCCTGTCCGTGCCCGTCAAAGGCCCTTCACACTCTGTTTGTGACGTCCGAGTAAAAACACAATTAGTAAAAACTTTCAACAACGGATCTCTTGGTTCTGGCATCGATGAAGAACGCAGCGAAATGCGATAAGTAATGTGAATTGCAGAATTCAGTGAATCATCGAATCTTTGAACGCACATTGCGCCCCTCGGTATTCCGGGGGGCATGCCTGTTCGAGCGTCATTGCACCCCTCAAGCTCGGCTTGGTATTGGGTCTTCGC-CCCCGCGGCGGGCCCGAAATTCAGTGACGGTCCGGTGTGACTTCGAGCGTAGTAAATTCTCTCCCGCTTTGGAAGCTCACAGTGCGGCCGGCCAAATTTTTCACACGATTGACCTC
MN931732	GAACCTGCGGAAGGATCATTACTGAGAGGGGTTTTCGGACTCCGGGGGTTTCGGCCCCCAACTCTTCACCCAATGTCTACGTTACTTTGTTGCTTTGGCGGGCCTTGGGGCTACCCCCATACCGGCTACGGGCTTCGTTGCCCGGGCCTGTCCGTGCCCGTCAAAGGCCCTTCGCACTCTGTTTGTGACGTCCGAGTAAAAACACAATTAGTAAAAACTTTCAACAACGGATCTCTTGGTTCTGGCATCGATGAAGAACGCAGCGAAATGCGATAAGTAATGTGAATTGCAGAATTCAGTGAATCATCGAATCTTTGAACGCACATTGCGCCCCTCGGTATTCCGGGGGGCATGCCTGTTCGAGCGTCATTGCACCCCTCAAGCTCGGCTTGGTATTGGGTCTTCGC-CCCCGCGGCGGGCCCGAAATTCAGTGACGGTCCGGTGTGACTTCGAGCGTAGTAAATTCTCTCCCGCTTTGGAAGCTCACAGTGCGGCCGGCCAAATTTTTCACACGATTGACCTC
MN931733	GAACCTGCGGAAGGATCATTAACGAGAGGGGTCTTCGGACCTCGGGAACTTCGGTCCCCAACTCTTCACCCCATGTTTACATACCTTTGTTGCTTTGGCGGGCCTTAGGGGGTCCCCTATCCCGGTTACGGGCTTCGTCGTCC-GGCCGGTCTGTGCCCGTCAGAGGCCTATTCAACTTCGCT-GTGACGTCCGAGT-ACCAACGTAATAGCAAAAACTTTCAACAACGGATCTCTTGGTTCTGGCATCGATGAAGAACGCAGCGAAATGCGATAAGTAATGTGAATTGCAGAATTCAGTGAATCATCGAATCTTTGAACGCACATTGCGCCCCTTGGTATTCCGGGGGGCATGCCTGTTCGAGCGTCATTGCACCCTTCAAGCTCAGCTTGGTATT-GGTCTTCGC-CCCCGTGGCGGGCCCGAAAGTCAGTGGCGGTCCGGTGTGACTTCGAGCGTAGTAAATTCTCTCCCGCTTTGGAAGCTCACGCTGTGGCCGGCCA-AATTTTCCAA???????????
MN931734	GAACCTGCGGAAGGATCATTAACGAGAGGGGTCTTCGGACCTCGGGGACTCCGGTCCCCCACTCTTCACCCCATGTTTACATACCTTTGTTGCTTTGGCGGGCCTTAGGGCGTCCCCTATCCCGGTTACGGGCTTCGTCGTCC-GGCCGGTCTGTGCCCGTCAGAGGCCCATCCAACTTCGCT-GTGACGTCCGAGT-ACCAACATAATAGCAAAAACTTTCAACAACGGATCTCTTGGTTCTGGCATCGATGAAGAACGCAGCGAAATGCGATAAGTAATGTGAATTGCAGAATTCAGTGAATCATCGAATCTTTGAACGCACATTGCGCCCCTTGGTATTCCGGGGGGCATGCCTGTTCGAGCGTCATTGCACCCTTCAAGCTCAGCTTGGTATT-GGTCTTCGC-CCCCGTGGCGGGCCCGAAAGTCAGTGACGGTCCGGTGTGACTTCGAGCGTAGTAAATTCTCTCCCGCTTTGGAAGCTCACGCTGTGACCGGCCA-AATTTTCCAATGATTGACCTC
MN931735	GAACCTGCGGAAGGATCATTAACGAGAGGGGTCTTCGGACCTCGGGGACTTCGGTCCCCAACTCTTCACCCCATGTCTACATACCTTTGTTGCTTTGGCGGGCCTTAGGGGGTTCCCTATCCCGGTTACGGGCTTCGTCGTCC-GGCCGGTCTGTGCCCGTCAGAGGCCTATCCAACTTCGCT-GTGACGTCCGAGT-ACCAACATAATAGCAAAAACTTTCAACAACGGATCTCTTGGTTCTGGCATCGATGAAGAACGCAGCGAAATGCGATAAGTAATGTGAATTGCAGAATTCAGTGAATCATCGAATCTTTGAACGCACATTGCGCCCCTTGGTATTCCGGGGGGCATGCCTGTTCGAGCGTCATTGCACCCTTCAAGCTCAGCTTGGTATT-GGTCTTCGC-TCCCGTGGCGGGCCCGAAAGTTAGTGACGGTCCGGTGTGACTTCGAGCGTAGTAAATTCTCTCCCGCTTTGGAAGCTCACGCTGTGGCCGGCCA-AATTTTCCAATGATTGACCTC
MN931736	GAACCTGCGGAAGGATCATTAACGAGAGGGGTCTTCGGACCTCGGGGACTTCGGCCTTCAACTCTTCACCCTATGTTTACATACCTTTGTTGCTTTGGCGGGCCTTAGGGTGTCCCCTATCCCGGTTACGGGCTTTATCGTCC-GGCCGGTCTGTGCCCGTCAGAGGCCTATCCAACTTCGCT-GTGACGTCCGAGT-ACCAACATAATAGCAAAAACTTTCAACAACGGATCTCTTGGTTCTGGCATCGATGAAGAACGCAGCGAAATGCGATAAGTAATGTGAATTGCAGAATTCAGTGAATCATCGAATCTTTGAACGCACATTGCGCCCCTTGGTATTCCGGGGGGCATGCCTGTTCGAGCGTCATTGCACCCTTCAAGCTCAGCTTGGTATT-GGTCTTCGC-CCCCGTGGCGGGCCCGAAAGTCAGTGACGGTCCGGTGTGACTTCGAGCGTAGTAAATTCTCTCCCGCTTTGGAAGCTCACGCTGTGGCCGGCCA-AATTTTCCAATGA-TGACCTC
MN931737	GAACCTGCGGAAGGATCATTAACGAGAGGGGTCTTCGGACCTCGGGGACTTCGGCCTTCAACTCTTCACCCTATGTTTACATACCTTTGTTGCTTTGGCGGGCCTTAGGGTGTCCCCTATCCCGGTTACGGGCTTTATCGTCC-GGCCGGTCTGTGCCCGTCAGAGGCCTATCCAACTTCGCT-GTGACGTCCGAGT-ACCAACATAATAGCAAAAACTTTCAACAACGGATCTCTTGGTTCTGGCATCGATGAAGAACGCAGCGAAATGCGATAAGTAATGTGAATTGCAGAATTCAGTGAATCATCGAATCTTTGAACGCACATTGCGCCCCTTGGTATTCCGGGGGGCATGCCTGTTCGAGCGTCATTGCACCCTTCAAGCTCAGCTTGGTATT-GGTCTTCGC-CCCCGTGGCGGGCCCGAAAGTCAGTGACGGTCCGGTGTGACTTCGAGCGTAGTAAATTCTCTCCCGCTTTGGAAGCTCACGCTGTGGCCGGCCA-AATTTTCCAATGA-TGACCTC
MN931738	?AACCTGCGGAAGGATCATTAACGAGAGGGGTTTTCGGACTCCGGGGGCTTCGGCCGCCAACTCTTCACCCGTTGTATACGTACCTTTGTTGCTTTGGCGGGCCTTGGGGCTTTCCCCATACCGGCTACGGGCTCCGCTGCTCGGGCTGGTCCGTGCCTGTCAGAGGTCCATTATACCCTGTTTCTGACGTCCGAGTAAAAACACAAATAGTAAAAACTTTCAACAACGGATCTCTCGGTTCTGGCATCGATGAAGAACGCAGCGAAATGCGATAAGTAATGTGAATTGCAGAATTCAGTGAATCATCGAATCTTTGAACGCACATTGCGCCCCTCGGTATTCCGGGGGGCATGCCTGTTCGAGCGTCATTGCACCCCTCAAGCTCAGCTTGGTATTGGGTCTTCGC-CCCCGCGGCAGGCCCGAAATTCAGTGGCGGCCCGGTGTGACTTTGAGCGTAGTAAAGTTTCTCCCGCTTTGGAAGCTCCCGCTGCGGCCGGCCAAAATTTTTCAATGATTGACCTC
MN931739	GAACCTGCGGAAGGATCATTAACGAGAGGGGTTTTCGGACTCCGGGGGCTTCGGCCGCCAACTCTTCACCCGTTGTATACGTACCTTTGTTGCTTTGGCGGGCCTTGGGGCTTTCCCCATACCGGCTACGGGCTCCGCTGCTCGGGCTGGTCCGTGCCTGTCAGAGGTCCATTATACCCTGTTTCTGACGTCCGAGTAAAAACACAAATAGTAAAAACTTTCAACAACGGATCTCTCGGTTCTGGCATCGATGAAGAACGCAGCGAAATGCGATAAGTAATGTGAATTGCAGAATTCAGTGAATCATCGAATCTTTGAACGCACATTGCGCCCCTCGGTATTCCGGGGGGCATGCCTGTTCGAGCGTCATTGCACCCCTCAAGCTCAGCTTGGTATTGGGTCTTCGC-CCCCGCGGCAGGCCCGAAATTCAGTGGCGGCCCGGTGTGACTTTGAGCGTAGTAAAGTTTCTCCCGCTTTGGAAGCTCCCGCTGCGGCCGGCCAAAATTTTTCAATGATTGACCTC
			
MN931719 Protoparmeliopsis muralis K. Szczepańska 1263 (hb. Szczepańska)
MN931720 Rhizoplaca opiniconensis Brodo 25117 (CANL) Canadian Museum of Nature
MN931721 Rhizoplaca opiniconensis Wetmore 88134 (MIN) University of Minnesota
MN931722 Rhizoplaca opiniconensis Wetmore 74475(MIN)
MN931728 Rhizoplaca phaedrophthalma Ryan 31877 (ASU) Arizona State University
MN931729 Rhizoplaca phaedrophthalma Ryan 31889 (ASU)
MN931730 Rhizoplaca phaedrophthalma Ryan 32870 (ASU)
MN931732 Rhizoplaca phaedrophthalma Wetmore 80571 (MIN)
MN931726 Rhizoplaca phaedrophthalma Wetmore 80979 (MIN)
MN931723 Rhizoplaca phaedrophthalma Wetmore 95059 (MIN)
MN931724 Rhizoplaca phaedrophthalma Wetmore 5101 (MIN)
MN931731 Rhizoplaca phaedrophthalma Wetmore 80866 (MIN)
MN931725 Rhizoplaca phaedrophthalma Wetmore 81235 (MIN)
MN931727 Rhizoplaca phaedrophthalma Wetmore 81446 (MIN)
MN931734 Rhizoplaca pseudomellea Wetmore 51151 (MIN)
MN931735 Rhizoplaca pseudomellea Ryan 24402 (MIN)
MN931736 Rhizoplaca pseudomellea Wetmore 95079 (MIN)
MN931737 Rhizoplaca pseudomellea Wetmore 95084 (MIN)
MN931733 Rhizoplaca pseudomellea Ryan 28456 (ASU)
MN931738 Rhizoplaca subdiscrepans Szczepańska 923 (KRAM L)
MN931739 Rhizoplaca subdiscrepans Szczepańska 967 (KRAM L) W. Szafer Institute of Botany, Polish Academy of Sciences
